# Supplementary material for: A Novel Near-Surface Wave-Coherent Instantaneous Profiling System for Atmospheric Measurements
Source: Sensors (Basel). 2023 Apr 19;23(8):4099. doi: 10.3390/s23084099 (PMC10144508; doi:10.3390/s23084099)
Supplement: Supplementary file 1 [file sensors-23-04099-s001.zip]

Archive with 2 entries (2 files):
- BuoyandShipData.mat
- MetaData_ReadMe Sensors Manuscript.txt
