# Supplementary material for: A Novel Near-Surface Wave-Coherent Instantaneous Profiling System for Atmospheric Measurements
Source: Sensors (Basel). 2023 Apr 19;23(8):4099. doi: 10.3390/s23084099 (PMC10144508; doi:10.3390/s23084099)
Supplement: Supplementary file 1 [file sensors-23-04099-s001.zip › MetaData_ReadMe Sensors Manuscript.txt]

Mathew J. Stanek, 2023

This file, named BuoyandShipData.mat, describes the directories in this dataset (all data is in a large "Data" structure).

1) Data.Buoy 
	This data corresponds to the measurements obtained onboard the buoy and is broken into Ocean and Atmosphere data. 

	The Ocean contains the following parameters: 
	Surface Displacement [m]
	Bulk Temperature [degC]
	Skin Temperature [degC] 
	Time [Local Time EDT] 
	units [a note containing all of the units for each parameter]
	***** Only the data used in this manuscript is included. 
	      An additional ~2mins at the end of time series is included for each parameter. 

	The Atmosphere is broken into BuoyMast and WeatherBalloon: 

	BuoyMast contains the following:
	Sensor1, Sensor2, Sensor3,.... Sensor30 as well as an altitude vector of the position of each sensor above instantaneous water level [m].
	
	Each sensor contains the following parameters. 
	Temperature [degC] 
	Relative Humidity [%] 
	Time [Local Time EDT] 
	units [a note containing all of the units for each parameter]

	WeatherBalloon contains the following: 
	sonde1 and sonde2 (note: this data was interpolated during any telemetry dropouts so it matches the BuoyMast data sampling)
	
	Each sonde has the following parameters: 
	Relative Humidity [%] 
	Temperature [degC]
	Pressure [mb] 
	Altitude [m] 
	Time [Local Time EDT] 
	units [a note containing all of the units for each parameter]

2) Data.Ship 
	This data corresponds to the measurements obtained onboard the R/V Coastal Explorer
	 by the Vaisala (weather station). 

	The Vaisala contains the following parameters: 
	Wind Speed [m/s]
	Wind Direction [deg] 
	Pressure [mb]
	Relative Humidity [%] 
	Temperature [degC] 
	Time [Local Time EDT]
	units[a note containing all of  the units for each parameter] 

	***** The weather station is mounted 2.37 m above MSL from the starboard stern of the R/V Coastal Explorer

These are data associated with the manuscript entitled "A Novel Near-surface Wave-coherent Instantaneous Profiling System for Atmospheric Measurements" 

Authors: 
Mathew J. Stanek, Douglas M. Pastore, and Erin E. Hackett 

Journal: 
Sensors, Special Issue "Advances in Ocean Sensors"
